# Supplementary material for: Anti-Diabetic Effects of Ethanol Extract from Sanghuangporous vaninii in High-Fat/Sucrose Diet and Streptozotocin-Induced Diabetic Mice by Modulating Gut Microbiota
Source: Foods. 2022 Mar 27;11(7):974. doi: 10.3390/foods11070974 (PMC8997417; doi:10.3390/foods11070974)
Supplement: Supplementary file 1 [file foods-11-00974-s001.zip]

Archive with 1 entries (1 files):
- foods-1620893-supplementary.xls
