# Supplementary material for: Anti-Diabetic Effects of Ethanol Extract from Sanghuangporous vaninii in High-Fat/Sucrose Diet and Streptozotocin-Induced Diabetic Mice by Modulating Gut Microbiota
Source: Foods. 2022 Mar 27;11(7):974. doi: 10.3390/foods11070974 (PMC8997417; doi:10.3390/foods11070974)
Supplement: Supplementary file 1 [file foods-11-00974-s001.zip › foods-1620893-supplementary.xls]

## Sheet: S1
	Table S1 The main compounds of SVE using UPLC-QTOF-MS/MS
No.	RT(s)	mz	Exact mass	Formula	Name	KEGG	Type	Library	Identify pvalue	Superpathway	Class
1	35.2839	110.02	110.037	C6H6O2	Hydroquinone	C00530	[M]+	BioDeepDB	8.15213e-05	Xenobiotics	Phenols
2	35.2839	169.977	169.074	C8H11NO3	Norepinephrine	C00547	[M+H]+	BioDeepDB	1.73873e-06	Amino acid	Phenols
3	69.5153	169.051	170.058	C8H10O4	3,4-Dihydroxyphenylglycol	C05576	[M-H]-	BioDeepDB	2.82422e-05	Amino acid	Phenols
4	107.438	165.054	182.058	C9H10O4	Homovanillic acid	C05582	[M+H-H2O]+	BioDeepDB	0.00961909	Amino acid	Phenols
5	142.316	165.056	184.074	C9H12O4	Vanylglycol	C05594	[M-H2O-H]-	BioDeepDB	1.01478e-10	Amino acid	Phenols
6	230.92	167.034	168.042	C8H8O4	4-Methoxysalicylic acid	NULL	Unknown	OTCML	9.52035e-05	Unknow	Phenols
7	282.741	387.122	406.148	C17H26O11	8-O-Acetylharpagide	NULL	[M-H2O-H]-	OTCML	2.01935e-10	Unknow	Terpene
8	288.288	429.127	448.158	C19H28O12	Orcinol gentiobioside	NULL	[M-H2O-H]-	OTCML	7.80301e-06	Unknow	Phenols
9	291.519	303.082	302.079	C16H14O6	5,7-dihydroxy-2-(4-hydroxy-3-methoxyphenyl)-3,4-dihydro-2H-1-benzopyran-4-one	NULL	[M+H]+	mzCloud	3.95691e-06	Unknow	Flavonoids
10	297.216	199.059	198.053	C9H10O5	Ethyl gallate	NULL	[M+H]+	OTCML	0.0689722	Unknow	Phenols
11	316.881	167.032	184.037	C8H8O5	3,4-Dihydroxymandelic acid	C05580	[M+H-H2O]+	BioDeepDB	6.79252e-08	Amino acid	Phenols
12	327.465	211.061	212.068	C10H12O5	Propyl gallate	C11155	Unknown	OTCML	0.0105347	Unknow	Phenols
13	357.235	243.101	242.094	C15H14O3	Equol	C14131	[M+H]+	BioDeepDB	0.00385747	Lipid	Isoflavonoids
14	362.619	167.034	168.042	C8H8O4	3,4-Dihydroxyphenylacetate	C01161	[M-H]-	mzCloud	5.47329e-10	Amino acid	Phenols
15	366.634	375.13	394.142	C23H22O6	Rotenone	C07593	[M-H2O-H]-	MoNA	0.0484026	Lipid	Isoflavonoids
16	408.092	319.045	318.038	C15H10O8	Myricetin	C10107	[M+H]+	BioDeepDB	1.57909e-05	Lipid	Flavonoids
17	422.359	167.07	166.063	C9H10O3	Paeonol	C10712	[M+H]+	OTCML	6.23615e-06	Unknow	Phenols
18	425.778	180.103	197.105	C10H15NO3	Metanephrine	C05588	[M+H-H2O]+	BioDeepDB	0.0851308	Amino acid	Phenols
19	442.379	301.071	302.079	C16H14O6	Hesperetin	C01709	[M-H]-	MoNA	0.00090989	Lipid	Flavonoids
20	467.963	139.04	138.032	C7H6O3	3,4-Dihydroxybenzaldehyde	NULL	[M+H]+	OTCML	6.70758e-08	Unknow	Phenols
21	478.732	289.071	288.063	C15H12O6	Eriodictyol	C05631	[M+H]+	mzCloud	7.47594e-12	Lipid	Flavonoids
22	516.093	351.178	351.168	C18H25NO6	(4Z,6R,7S)-4-Ethylidene-7-hydroxy-7-(hydroxymethyl)-6-methyl-2,9-dioxa-14-azatricyclo[9.5.1.014,17]heptadec-11-ene-3,8-dione	NULL	[M]+	OTCML	0.0650993	Unknow	Alkaloid
23	530.819	153.054	152.047	C8H8O3	2-Hydroxy-4-methoxybenzaldehyde	NULL	[M+H]+	OTCML	0.39589	Unknow	Phenols
24	531.168	299.055	300.063	C16H12O6	Diosmetin	C10038	[M-H]-	BioDeepDB	1.82219e-08	Lipid	Flavonoids
25	539.63	287.184	286.048	C15H10O6	Luteolin	C01514	[M+H]+	BioDeepDB	1.43424e-12	Lipid	Flavonoids
26	543.182	121.065	138.068	C8H10O2	Tyrosol	C06044	[M+H-H2O]+	BioDeepDB	2.27901e-08	Amino acid	Phenols
27	547.664	123.046	124.052	C7H8O2	4-Methylcatechol	C06730	[M-H]-	BioDeepDB	4.60807e-08	Xenobiotics	Phenols
28	551.851	289.072	290.079	C15H14O6	Epicatechin	C09727	[M-H]-	MoNA	0.000946308	Lipid	Flavonoids
29	557.157	231.138	248.141	C15H20O3	(1S,2R,11S)-4,8-Dimethyl-12-methylidene-3,14-dioxatricyclo[9.3.0.02,4]tetradec-7-en-13-one	NULL	[M+H-H2O]+	OTCML	0.0439786	Unknow	Terpene
30	588.901	283.062	284.068	C16H12O5	Prunetin	C10521	[M-H]-	MoNA	1.42721e-06	Lipid	Isoflavonoids
31	606.278	165.054	182.058	C9H10O4	3-Methoxy-4-hydroxyphenylglycolaldehyde	C05583	[M+H-H2O]+	MetaDNA	0.000990545	Amino acid	Phenols
32	607.513	109.101	108.058	C7H8O	m-Cresol	C01467	[M+H]+	BioDeepDB	0.000166237	Xenobiotics	Phenols
33	609.944	283.062	284.068	C16H12O5	Glycitein	C14536	[M-H]-	BioDeepDB	3.07017e-06	Lipid	Isoflavonoids
34	622.057	255.063	254.058	C15H10O4	5,7-Dihydroxyisoflavone	C02168	[M+H]+	MoNA	0.0117315	Unknow	Isoflavonoids
35	647.267	137.061	138.068	C8H10O2	4-Hydroxyphenylethanol	C06044	[M-H]-	mzCloud	9.07387e-05	Amino acid	Phenols
36	652.686	267.066	268.074	C16H12O4	Formononetin	C00858	[M-H]-	mzCloud	7.28113e-17	Lipid	Isoflavonoids
37	661.558	243.149	242.142	C15H18N2O	Selagine	NULL	[M+H]+	OTCML	0.109643	Unknow	Alkaloid
38	672.842	271.061	272.068	C15H12O5	Naringenin	C00509	[M-H]-	mzCloud	1.75453e-05	Lipid	Flavonoids
39	679.685	283.061	284.068	C16H12O5	Biochanin A	C00814	[M-H]-	BioDeepDB	3.26653e-06	Lipid	Isoflavonoids
40	682.343	269.046	270.053	C15H10O5	Genistein	C06563	[M-H]-	MoNA	0.00526823	Lipid	Isoflavonoids
41	687.09	287.055	286.048	C15H10O6	Kaempferol	C05903	[M+H]+	MoNA	0.252072	Lipid	Flavonoids
42	706.802	257.081	256.074	C15H12O4	(2S)-Liquiritigenin	C09762	[M+H]+	BioDeepDB	0.114337	Lipid	Flavonoids
43	737.171	253.05	254.058	C15H10O4	5,7-Dihydroxyflavone	C10028	[M-H]-	MoNA	4.25489e-06	Lipid	Flavonoids
44	747.97	335.22	334.214	C20H30O4	14-Deoxyandrographolide	NULL	[M+H]+	OTCML	1.59063e-05	Unknow	Terpene
45	760.649	215.071	216.079	C13H12O3	Nepodin	C09954	[M-H]-	OTCML	6.9028e-09	Unknow	Phenols
46	768.447	136.892	137.048	C7H7NO2	Salicylamide	NULL	[M]-	BioDeepDB	0.115634	Unknow	Phenols
47	777.632	403.138	402.132	C21H22O8	Nobiletin	C10112	[M+H]+	mzCloud	1.56891e-08	Unknow	Flavonoids
48	821.367	237.183	236.178	C15H24O2	Curdione	NULL	[M+H]+	OTCML	0.293705	Unknow	Terpene
